# Supplementary material for: COVID-19 Vaccine Acceptability and Adherence to Preventive Measures in Somalia: Results of an Online Survey
Source: Vaccines (Basel). 2021 May 21;9(6):543. doi: 10.3390/vaccines9060543 (PMC8224389; doi:10.3390/vaccines9060543)
Supplement: Supplementary file 1 [file vaccines-09-00543-s001.zip]

Archive with 2 entries (2 files):
- File S1.pdf
- File S2.pdf
